# Supplementary material for: Transcriptome analysis uncovers Arabidopsis F-BOX STRESS INDUCED 1 as a regulator of jasmonic acid and abscisic acid stress gene expression
Source: BMC Genomics. 2017 Jul 17;18:533. doi: 10.1186/s12864-017-3864-6 (PMC5512810; doi:10.1186/s12864-017-3864-6)
Supplement: Supplementary file 7 — 267 genes more highly expressed in WT. (XLSX 64 kb) [file 12864_2017_3864_MOESM7_ESM.xlsx]

## Sheet: WT_UP
Probeset ID	RP/Rsum	FC:(class1/class2)	pfp	AGI Number	Annotation
256527_at	1	116.801	0	At1g66100	Plant thionin
254232_at	2.7938	37.513	0	At4g23600	CORI3_JR2__Tyrosine transaminase family protein
252462_at	3.819	26.8441	0	At3g47250	Plant protein of unknown function (DUF247)
258434_at	3.8693	32.5999	0	At3g16770	ATEBP_EBP_ERF72_RAP2.3__ethylene-responsive element binding protein
263023_at	7.3981	20.4108	0	At1g23960	Protein of unknown function (DUF626)
252459_s_at	10.1354	16.8506	0	At3g47220 At3g47290	ATPLC9_PLC9__phosphatidylinositol-speciwc phospholipase C9ATPLC8_PLC8__phosphatidylinositol-speciwc phospholipase C8
265058_s_at	10.7634	12.5054	0	At1g52030 At1g52040	F-ATMBP_MBP1.2_MBP2__myrosinase-binding protein 2ATMBP_MBP1__myrosinase-binding protein 1
259813_at	10.997	14.0349	0	At1g49860	ATGSTF14_GSTF14__glutathione S-transferase (class phi) 14
259640_at	13.038	11.2345	0	At1g52400	ATBG1_BGL1_BGLU18__beta glucosidase 18
261431_at	14.254	10.6109	0	At1g18710	AtMYB47_MYB47__myb domain protein 47
254759_at	15.2265	11.922	0	At4g13180	NAD(P)-binding Rossmann-fold superfamily protein
263033_s_at	16.4573	10.5614	0	At1g23950 At1g23970	Protein of unknown function (DUF626)Protein of unknown function (DUF626)
259441_at	18.2822	8.9191	0	At1g02300	Cysteine proteinases superfamily protein
254755_at	18.5731	11.4692	0	At4g13220
247189_at	19.8916	8.7388	0	At5g65390	AGP7__arabinogalactan protein 7
258424_at	20.34	8.0433	0	At3g16750
246603_at	23.8729	6.9955	0	At1g31690	Copper amine oxidase family protein
254760_at	24.1279	9.4878	0	At4g13200
256096_at	26.3336	6.7376	0	At1g13650
254763_at	28.7418	8.5235	0	At4g13170	Ribosomal protein L13 family protein
259609_at	29.0208	5.9152	0	At1g52410	AtTSA1_TSA1__TSK-associating protein 1
265053_at	29.3865	5.6131	0	At1g52000	Mannose-binding lectin superfamily protein
251746_at	29.9352	5.7704	0	At3g56060	Glucose-methanol-choline (GMC) oxidoreductase family protein
256603_at	30.3916	5.6488	0	At3g28270	Protein of unknown function (DUF677)
254750_at	31.65	5.5954	0	At4g13150
261081_at	34.2481	4.8349	0	At1g07350	SR45a__RNA-binding (RRM/RBD/RNP motifs) family protein
258939_at	39.3931	4.2207	0.0004	At3g10020
248377_at	39.482	4.7555	0.0004	At5g51720	At-NEET_NEET__2 iron, 2 sulfur cluster binding
266385_at	39.5385	5.0578	0.0003	At2g14610	ATPR1_PR 1_PR1__pathogenesis-related gene 1
265889_at	39.5949	4.6023	0.0003	At2g15130	Plant basic secretory protein (BSP) family protein
264156_at	40.1568	4.4193	0.0003	At1g65280	DNAJ heat shock N-terminal domain-containing protein
252412_at	41.6448	4.9394	0.0003	At3g47295
258113_at	41.7715	4.144	0.0003	At3g14650	CYP72A11__cytochrome P450, family 72, subfamily A, polypeptide 11
247848_at	43.7835	4.0214	0.0003	At5g58120	Disease resistance protein (TIR-NBS-LRR class) family
252698_at	48.5022	3.7411	0.0003	At3g43670	Copper amine oxidase family protein
258537_at	48.5328	3.7662	0.0003	At3g04210	Disease resistance protein (TIR-NBS class)
246573_at	49.8334	3.8373	0.0003	At1g31690	Copper amine oxidase family protein
253481_at	57.2238	3.4018	0.0005	At4g31990	AAT3_ASP5_ATAAT1__aspartate aminotransferase 5
245219_at	57.5544	3.3795	0.0005	At1g58807 At1g59124	Disease resistance protein (CC-NBS-LRR class) familyDisease resistance protein (CC-NBS-LRR class) family
256577_at	57.644	3.598	0.0005	At3g28220	TRAF-like family protein
265190_at	60.2717	3.2852	0.0007	At1g23780	F-box family protein
245651_s_at	60.5122	3.2969	0.0007	At1g24800 At1g24881 At1g25055 At1g25150 At1g25211	F-box family proteinF-box family proteinF-box family proteinF-box family proteinF-box family protein
262908_at	62.512	3.2753	0.0007	At1g59900	AT-E1 ALPHA_E1 ALPHA__pyruvate dehydrogenase complex E1 alpha subunit
259629_at	64.1273	3.2692	0.0009	At1g56510	ADR2_WRR4__Disease resistance protein (TIR-NBS-LRR class)
254247_at	65.4836	3.2403	0.0009	At4g23260	CRK18__cysteine-rich RLK (RECEPTOR-like protein kinase) 18
267168_at	69.5316	3.1305	0.0009	At2g37770	AKR4C9_ChlAKR__NAD(P)-linked oxidoreductase superfamily protein
250793_at	71.3813	3.2195	0.0015	At5g05600	2-oxoglutarate (2OG) and Fe(II)-dependent oxygenase superfamily protein
261914_at	73.7179	3.1643	0.0015	At1g65870	Disease resistance-responsive (dirigent-like protein) family protein
254612_at	77.0736	2.9085	0.0016	At4g19100	PAM68__Protein of unknown function (DUF3464)
259529_at	79.7698	2.9317	0.0016	At1g12400	Nucleotide excision repair, TFIIH, subunit TTDA
247573_at	80.6215	2.8168	0.0018	At5g61160	AACT1__anthocyanin 5-aromatic acyltransferase 1
252199_at	81.2644	2.9123	0.0017	At3g50270	HXXXD-type acyl-transferase family protein
246329_at	83.3781	2.8406	0.0017	At3g43610	Spc97 / Spc98 family of spindle pole body (SBP) component
247734_at	84.1812	2.8994	0.0017	At5g59400
262118_at	84.2679	3.224	0.0016	At1g02850	BGLU11__beta glucosidase 11
265615_at	87.5278	2.9106	0.0016	At2g25450	2-oxoglutarate (2OG) and Fe(II)-dependent oxygenase superfamily protein
249732_at	88.615	2.903	0.0016	At5g24420	PGL5__6-phosphogluconolactonase 5
248100_at	89.6831	2.7879	0.0016	At5g55180	O-Glycosyl hydrolases family 17 protein
262066_at	90.4313	2.6865	0.0015	At1g79950	RAD3-like DNA-binding helicase protein
260429_at	94.2292	2.7412	0.0018	At1g72450	JAZ6_TIFY11B__jasmonate-zim-domain protein 6
262986_at	97.926	3.1706	0.0018	At1g23390	Kelch repeat-containing F-box family protein
259388_at	99.2493	2.7149	0.0018	At1g13420	ATST4B_ST4B__sulfotransferase 4B
247820_at	101.559	2.614	0.0017	At5g58380	CIPK10_PKS2_SIP1_SNRK3.8__SOS3-interacting protein 1
259544_at	106.27	2.6729	0.0019	At1g20620	ATCAT3_CAT3_SEN2__catalase 3
246286_at	108.023	2.5398	0.0018	At1g31910	GHMP kinase family protein
262082_s_at	108.371	2.6677	0.0018	At1g56120 At1g56130 At1g56140	Leucine-rich repeat transmembrane protein kinaseLeucine-rich repeat transmembrane protein kinaseLeucine-rich repeat transmembrane protein kinase
252316_at	110.302	2.5551	0.0018	At3g48700	ATCXE13_CXE13__carboxyesterase 13
258489_at	110.785	2.4659	0.0019	At3g02520	GF14 NU_GRF7__general regulatory factor 7
248622_at	115.808	2.663	0.0022	At5g49360	ATBXL1_BXL1__beta-xylosidase 1
252363_at	121.284	2.5491	0.0024	At3g48460	GDSL-like Lipase/Acylhydrolase superfamily protein
264928_at	121.313	2.3861	0.0024	At1g60710	ATB2__NAD(P)-linked oxidoreductase superfamily protein
260503_at	123.189	2.4294	0.0024	At1g47250	PAF2__20S proteasome alpha subunit F2
259743_at	125.576	2.3726	0.0025	At1g71140	MATE efflux family protein
262916_at	130.803	2.4139	0.0031	At1g59700	ATGSTU16_GSTU16__glutathione S-transferase TAU 16
258239_at	131.903	2.4147	0.0031	At3g27690	LHCB2_LHCB2.3_LHCB2.4__photosystem II light harvesting complex gene 2.3
260688_at	132.374	2.3158	0.003	At1g17665
252821_at	137.965	2.3281	0.0032	At4g39860
246238_at	140.925	2.504	0.0032	At4g36670	AtPLT6_AtPMT6_PLT6_PMT6__Major facilitator superfamily protein
252114_at	142.802	2.4082	0.0034	At3g51450	Calcium-dependent phosphotriesterase superfamily protein
263705_at	143.739	2.2689	0.0036	At1g31190	IMPL1__myo-inositol monophosphatase like 1
260254_at	147.483	2.3062	0.0038	At1g74210	AtGDPD5_GDPD5__PLC-like phosphodiesterases superfamily protein
255142_at	149.941	2.3941	0.0045	At4g08390	SAPX__stromal ascorbate peroxidase
260601_at	150.18	2.3058	0.0046	At1g55910	ZIP11__zinc transporter 11 precursor
248587_at	150.836	2.277	0.0045	At5g49550	BLOS2__
261927_at	151.417	2.2181	0.0046	At1g22500	ATL15_AtATL15__RING/U-box superfamily protein
248169_at	152.272	2.7723	0.0047	At5g54610	ANK_BDA1__ankyrin
247812_at	159.872	2.2455	0.0053	At5g58390	Peroxidase superfamily protein
261738_s_at	161.249	2.2041	0.0053	At1g47813 At1g47820
246595_at	161.63	2.2462	0.0053	At5g14780	FDH__formate dehydrogenase
254493_at	163.874	2.2186	0.0054	At4g20020	MORF1__
252154_at	165.927	2.1674	0.0058	At3g50880	DNA glycosylase superfamily protein
264449_at	166.834	2.169	0.0058	At1g27460	NPGR1__no pollen germination related 1
261602_at	167.314	2.1548	0.0057	At1g49630	ATPREP2_PREP2__presequence protease 2
260652_at	167.725	2.3631	0.0056	At1g32360	Zinc finger (CCCH-type) family protein
260167_at	168.38	2.1502	0.0057	At1g71970
262659_at	170.997	2.3306	0.006	At1g14240	GDA1/CD39 nucleoside phosphatase family protein
262686_at	172.884	2.3378	0.0062	At1g75990	PAM domain (PCI/PINT associated module) protein
263403_at	173.776	2.3345	0.0061	At2g04040	ATDTX1_DTX1_TX1__MATE efflux family protein
251987_at	178.744	2.1101	0.0065	At3g53280	CYP71B5__cytochrome p450 71b5
248794_at	180.725	2.3218	0.0068	At5g47220	ATERF-2_ATERF2_ERF2__ethylene responsive element binding factor 2
252202_at	181.41	2.1263	0.007	At3g50300	HXXXD-type acyl-transferase family protein
261336_at	184.938	2.0919	0.0072	At1g44790	ChaC-like family protein
247616_at	185.916	2.1951	0.0072	At5g60260
256830_at	186.073	2.1213	0.0071	At3g22860	ATEIF3C-2_ATTIF3C2_EIF3C-2_TIF3C2__eukaryotic translation initiation factor 3 subunit C2
254805_at	186.438	2.525	0.007	At4g12480	EARLI1_pEARLI 1__Bifunctional inhibitor/lipid-transfer protein/seed storage 2S albumin superfamily protein
251243_at	187.562	2.3109	0.0071	At3g61870
262127_at	191.845	2.1156	0.0074	At1g52550
257666_at	191.854	2.0573	0.0073	At3g20270	lipid-binding serum glycoprotein family protein
253562_at	192.049	2.0726	0.0073	At4g31130	Protein of unknown function (DUF1218)
253215_at	193.276	2.0993	0.0075	At4g34950	Major facilitator superfamily protein
256386_at	198.977	2.0606	0.008	At1g66540	Cytochrome P450 superfamily protein
248910_at	200.904	2.2547	0.0082	At5g45820	CIPK20_PKS18_SnRK3.6__CBL-interacting protein kinase 20
254098_at	202.161	2.1734	0.0084	At4g25100	ATFSD1_FSD1__Fe superoxide dismutase 1
257365_x_at	205.447	2.2759	0.0089	At2g26020	PDF1.2b__plant defensin 1.2b
253945_at	208.496	2.0667	0.0091	At4g27050	F-box/RNI-like superfamily protein
264166_at	209.317	2.0322	0.0091	At1g65370	TRAF-like family protein
260969_at	209.48	2.0492	0.009	At1g12240	ATBETAFRUCT4_AtFRUCT4_AtVI2_FRUCT4_VAC-INV_VI2__Glycosyl hydrolases family 32 protein
259841_at	210.559	2.2426	0.009	At1g52200	PLAC8 family protein
253252_at	212.297	2.0253	0.0091	At4g34740	ASE2_ATASE2_ATPURF2_CIA1_DOV1__GLN phosphoribosyl pyrophosphate amidotransferase 2
248613_at	214.446	2.0096	0.0095	At5g49555	FAD/NAD(P)-binding oxidoreductase family protein
262703_at	214.582	2.0143	0.0094	At1g16510	SAUR41__SAUR-like auxin-responsive protein family
256766_at	219.125	2.5507	0.0102	At3g22231	PCC1__pathogen and circadian controlled 1
254634_at	220.555	2.0149	0.0102	At4g18650	transcription factor-related
264246_at	225.407	2.0234	0.0109	At1g60140	ATTPS10_TPS10__trehalose phosphate synthase
249645_at	229.4	2.0391	0.0115	At5g36910	THI2.2__thionin 2.2
258318_at	233.609	2.0151	0.012	At3g22680	RDM1__RNA-DIRECTED DNA METHYLATION 1
257641_s_at	234.898	2.0617	0.012	At3g25760 At3g25770	AOC1_ERD12__allene oxide cyclase 1AOC2__allene oxide cyclase 2
253666_at	235.395	2.1804	0.0119	At4g30270	MERI-5_MERI5B_SEN4_XTH24__xyloglucan endotransglucosylase/hydrolase 24
262638_at	241.783	2.0131	0.0127	At1g06650	2-oxoglutarate (2OG) and Fe(II)-dependent oxygenase superfamily protein
263831_at	244.489	2.0878	0.0129	At2g40300	ATFER4_FER4__ferritin 4
245638_s_at	246.905	1.9707	0.0133	At1g24822 At1g24996 At1g25097
260567_at	247.126	2.105	0.0132	At2g43820	ATSAGT1_GT_SAGT1_SGT1_UGT74F2__UDP-glucosyltransferase 74F2
254460_at	250.047	1.9198	0.0135	At4g21210	ATRP1_RP1__PPDK regulatory protein
255786_at	252.576	1.9761	0.0138	At1g19670	ATCLH1_ATHCOR1_CLH1_CORI1__chlorophyllase 1
252485_at	254.573	2.0233	0.0139	At3g46530	RPP13__NB-ARC domain-containing disease resistance protein
265443_at	254.835	1.9192	0.0138	At2g20750	ATEXPB1_ATHEXP BETA 1.5_EXPB1__expansin B1
248725_at	256.542	2.8719	0.0139	At5g47980	HXXXD-type acyl-transferase family protein
249727_at	256.941	1.9821	0.0138	At5g35490	ATMRU1_MRU1__mto 1 responding up 1
247348_at	258.262	1.9281	0.014	At5g63810	AtBGAL10_BGAL10__beta-galactosidase 10
257506_at	258.292	1.9486	0.0139	At1g29440	SAUR63__SAUR-like auxin-responsive protein family
264157_at	262.41	1.8971	0.015	At1g65310	ATXTH17_XTH17__xyloglucan endotransglucosylase/hydrolase 17
254389_s_at	262.576	1.9193	0.0149	At4g21903 At4g21910	MATE efflux family proteinMATE efflux family protein
256387_at	263.279	1.9245	0.0149	At3g06170	Serinc-domain containing serine and sphingolipid biosynthesis protein
262432_at	263.776	1.8976	0.0149	At1g47530	MATE efflux family protein
251895_at	264.637	1.9114	0.0149	At3g54420	ATCHITIV_ATEP3_CHIV_EP3__homolog of carrot EP3-3 chitinase
264553_s_at	267.592	1.9145	0.0155	At1g09480 At1g09490	NAD(P)-binding Rossmann-fold superfamily proteinNAD(P)-binding Rossmann-fold superfamily protein
256497_at	268.978	3.0501	0.0156	At1g31580	CXC750_ECS1__ECS1
259766_at	271.67	2.0447	0.0161	At1g64360
259751_at	273.037	1.9144	0.0162	At1g71030	ATMYBL2_MYBL2__MYB-like 2
262259_s_at	273.204	1.9298	0.0161	At1g53870 At1g53890	Protein of unknown function (DUF567)Protein of unknown function (DUF567)
256020_at	273.636	1.9897	0.016	At1g58290	AtHEMA1_HEMA1__Glutamyl-tRNA reductase family protein
254377_at	275.774	2.0858	0.0164	At4g21650	Subtilase family protein
253367_at	279	1.8933	0.0167	At4g33180	alpha/beta-Hydrolases superfamily protein
267181_at	283.283	1.9009	0.0172	At2g37760	AKR4C8__NAD(P)-linked oxidoreductase superfamily protein
260205_at	283.522	1.9079	0.0171	At1g70700	JAZ9_TIFY7__TIFY domain/Divergent CCT motif family protein
250217_at	285.995	1.9157	0.0175	At5g14120	Major facilitator superfamily protein
262164_at	286.701	1.9941	0.0178	At1g78070	Transducin/WD40 repeat-like superfamily protein
265044_at	289.231	1.8527	0.0182	At1g03950	VPS2.3__vacuolar protein sorting-associated protein 2.3
256859_at	290.798	1.87	0.0184	At3g22940	F-box associated ubiquitination effector family protein
254111_at	294.562	1.8669	0.0188	At4g24890	ATPAP24_PAP24__purple acid phosphatase 24
245264_at	297.163	2.0097	0.0193	At4g17245	RING/U-box superfamily protein
251986_at	297.647	1.8454	0.0193	At3g53310	AP2/B3-like transcriptional factor family protein
264261_at	304.38	1.882	0.0206	At1g09240	ATNAS3_NAS3__nicotianamine synthase 3
263111_s_at	304.814	1.8612	0.0205	At1g65190 At1g65250	Protein kinase superfamily proteinProtein kinase superfamily protein
248027_at	304.945	1.8321	0.0204	At5g55630	ATKCO1_ATTPK1_KCO1_TPK1__Outward rectifying potassium channel protein
247523_at	305.159	1.8697	0.0202	At5g61410	EMB2728_RPE__D-ribulose-5-phosphate-3-epimerase
258662_at	307.746	1.8551	0.0208	At3g02900
252215_at	308.217	1.9204	0.0207	At3g50240	KICP-02__ATP binding microtubule motor family protein
248624_at	310.748	1.9042	0.0212	At5g48790	Domain of unknown function (DUF1995)
254764_at	311.896	1.9093	0.0214	At4g13250	NYC1__NAD(P)-binding Rossmann-fold superfamily protein
245422_at	311.999	1.9302	0.0213	At4g17470	alpha/beta-Hydrolases superfamily protein
256548_at	313.864	1.8628	0.0213	At3g14770	AtSWEET2_SWEET2__Nodulin MtN3 family protein
251400_at	316.276	2.1872	0.0214	At3g60420	Phosphoglycerate mutase family protein
265212_at	316.485	1.8174	0.0213	At1g05030	Major facilitator superfamily protein
262113_at	316.932	2.043	0.0213	At1g02820	AtLEA3_LEA3__Late embryogenesis abundant 3 (LEA3) family protein
260007_at	318.875	1.8394	0.0215	At1g67870	glycine-rich protein
254276_at	323.735	1.8676	0.0226	At4g22820	A20/AN1-like zinc finger family protein
252911_at	325.05	1.9956	0.0229	At4g39510	CYP96A12__cytochrome P450, family 96, subfamily A, polypeptide 12
254077_at	325.598	1.801	0.0228	At4g25640	ATDTX35_DTX35_FFT__detoxifying efflux carrier 35
258333_at	327.105	1.8298	0.0229	At3g16000	MFP1__MAR binding filament-like protein 1
262026_at	329.105	1.823	0.0231	At1g35670	ATCDPK2_ATCPK11_CDPK2_CPK11__calcium-dependent protein kinase 2
252882_at	330.575	1.9728	0.0232	At4g39675
266235_at	330.698	1.8785	0.0231	At2g02360	AtPP2-B10_PP2-B10__phloem protein 2-B10
245670_at	335.685	1.8378	0.0238	At1g28210	ATJ1__DNAJ heat shock family protein
263840_at	337.247	2.0261	0.0241	At2g36885
264927_at	339.445	1.7889	0.0248	At1g60490	ATVPS34_PI3K_VPS34__vacuolar protein sorting 34
248738_at	341.387	1.8698	0.025	At5g48020	2-oxoglutarate (2OG) and Fe(II)-dependent oxygenase superfamily protein
256294_at	342.414	1.806	0.0251	At1g69450	Early-responsive to dehydration stress protein (ERD4)
252612_at	343.864	1.9032	0.0252	At3g45160	Putative membrane lipoprotein
245998_at	344.617	1.8004	0.0254	At5g20830	ASUS1_SUS1_atsus1__sucrose synthase 1
249004_at	348.77	2.0224	0.0262	At5g44570
258815_at	349.011	1.9618	0.0261	At3g04000	NAD(P)-binding Rossmann-fold superfamily protein
254370_at	354.432	1.7773	0.0273	At4g21750	ATML1__Homeobox-leucine zipper family protein / lipid-binding START domain-containing protein
252132_at	355.16	1.7639	0.0274	At3g50790	esterase/lipase/thioesterase family protein
262875_at	355.351	1.7672	0.0273	At1g64970	G-TMT_TMT1_VTE4__gamma-tocopherol methyltransferase
260551_at	357.515	1.88	0.0277	At2g43510	ATTI1_TI1__trypsin inhibitor protein 1
262910_at	359.222	1.8408	0.0277	At1g59710	Protein of unknown function (DUF569)
255982_at	359.48	1.8219	0.0275	At1g34000	OHP2__one-helix protein 2
254251_at	359.629	1.8049	0.0274	At4g23300	CRK22__cysteine-rich RLK (RECEPTOR-like protein kinase) 22
248619_at	361.023	1.7542	0.0274	At5g49630	AAP6__amino acid permease 6
259618_at	361.495	1.8871	0.0274	At1g48000	AtMYB112_MYB112__myb domain protein 112
261071_at	365.585	1.8003	0.028	At1g07380	Neutral/alkaline non-lysosomal ceramidase
262515_at	367.919	1.7782	0.0282	At1g34200	Glyceraldehyde-3-phosphate dehydrogenase-like family protein
254543_at	367.924	1.8189	0.0281	At4g19810	ChiC__Glycosyl hydrolase family protein with chitinase insertion domain
264843_at	370.112	1.7964	0.0283	At1g03400	2-oxoglutarate (2OG) and Fe(II)-dependent oxygenase superfamily protein
245756_at	370.63	1.7603	0.0283	At1g35190	2-oxoglutarate (2OG) and Fe(II)-dependent oxygenase superfamily protein
265359_at	374.209	1.786	0.0287	At2g16720	ATMYB7_ATY49_MYB7__myb domain protein 7
261544_at	377.459	1.7703	0.029	At1g63540	hydroxyproline-rich glycoprotein family protein
263549_at	377.619	1.801	0.0289	At2g21650	ATRL2_MEE3_RSM1__Homeodomain-like superfamily protein
249037_at	382.805	1.7574	0.03	At5g44130	FLA13__FASCICLIN-like arabinogalactan protein 13 precursor
262669_at	385.518	1.759	0.0305	At1g62850	Class I peptide chain release factor
254208_at	389.269	1.7616	0.0317	At4g24175
252629_at	390.347	1.8627	0.0319	At3g44970	Cytochrome P450 superfamily protein
253548_at	392.796	1.7891	0.0324	At4g30993	Calcineurin-like metallo-phosphoesterase superfamily protein
256907_at	392.828	1.7246	0.0322	At3g24030	hydroxyethylthiazole kinase family protein
262947_at	395.258	1.7572	0.0329	At1g75750	GASA1__GAST1 protein homolog 1
263765_at	395.642	1.7485	0.0328	At2g21540	ATSFH3_SFH3__SEC14-like 3
262225_at	396.526	1.7269	0.0328	At1g53840	ATPME1_PME1__pectin methylesterase 1
264452_at	398.628	1.7813	0.0331	At1g10270	GRP23__glutamine-rich protein 23
264369_at	403.327	1.7138	0.0343	At1g70430	Protein kinase superfamily protein
251916_at	405.197	1.7457	0.0343	At3g53960	Major facilitator superfamily protein
259517_at	405.901	1.7895	0.0343	At1g20630	CAT1__catalase 1
245244_at	413.413	1.7852	0.0362	At1g44350	ILL6__IAA-leucine resistant (ILR)-like gene 6
247615_at	415.106	1.7398	0.0365	At5g60250	zinc finger (C3HC4-type RING finger) family protein
264162_at	417.344	1.7127	0.037	At1g65290	mtACP2__mitochondrial acyl carrier protein 2
252303_at	417.485	1.73	0.0369	At3g49210	O-acyltransferase (WSD1-like) family protein
250979_at	420.151	1.7412	0.037	At5g03090
266743_at	422.248	1.8721	0.0373	At2g02990	ATRNS1_RNS1__ribonuclease 1
261907_at	423.089	1.728	0.0375	At1g65060	4CL3__4-coumarate:CoA ligase 3
248146_at	425.634	1.6985	0.0377	At5g54940	Translation initiation factor SUI1 family protein
262745_at	426.798	1.7111	0.0378	At1g28600	GDSL-like Lipase/Acylhydrolase superfamily protein
262561_at	426.956	1.7076	0.0376	At1g34340	alpha/beta-Hydrolases superfamily protein
250073_at	435.708	1.7351	0.0395	At5g17170	ENH1__rubredoxin family protein
246396_at	437.261	1.7375	0.0397	At1g58180	ATBCA6_BCA6__beta carbonic anhydrase 6
257868_at	438.665	1.7062	0.0398	At3g25070	RIN4__RPM1 interacting protein 4
263046_at	442.648	1.7097	0.0408	At2g05380	GRP3S__glycine-rich protein 3 short isoform
255928_at	443.027	1.6875	0.0409	At1g12640	AtLPLAT1_LPCAT1_LPLAT1__MBOAT (membrane bound O-acyl transferase) family protein
252433_at	444.848	1.7969	0.041	At3g47560	alpha/beta-Hydrolases superfamily protein
259876_at	447.361	1.7037	0.0414	At1g76700	DNAJ heat shock N-terminal domain-containing protein
252864_at	447.721	1.7143	0.0412	At4g39740	HCC2__Thioredoxin superfamily protein
264658_at	449.174	1.7333	0.0414	At1g09910	Rhamnogalacturonate lyase family protein
253618_at	455.474	1.6887	0.0431	At4g30420	UMAMIT34__nodulin MtN21 /EamA-like transporter family protein
263115_at	457.415	1.6886	0.0435	At1g03055	AtD27_D27__
263114_at	457.452	1.7303	0.0433	At1g03130	PSAD-2__photosystem I subunit D-2
260127_at	458.673	1.7236	0.0435	At1g36320
252690_at	459.432	1.672	0.0435	252690_at
259993_at	464.107	1.6897	0.0447	At1g67960	POD1__
261445_at	467.989	1.6795	0.0456	At1g28380	NSL1__MAC/Perforin domain-containing protein
253393_at	470.69	1.7102	0.0459	At4g32690	ATGLB3_GLB3__hemoglobin 3
253812_at	471.556	1.6869	0.0458	At4g28240	Wound-responsive family protein
247692_s_at	474.051	1.6644	0.0465	At5g59690 At5g59970	Histone superfamily proteinHistone superfamily protein
253287_at	474.089	1.6839	0.0463	At4g34270	TIP41-like family protein
254211_at	474.876	1.705	0.0464	At4g23570	SGT1A__phosphatase-related
258114_at	474.935	1.6678	0.0462	At3g14660	CYP72A13__cytochrome P450, family 72, subfamily A, polypeptide 13
249942_at	475.557	1.7397	0.0462	At5g22300	AtNIT4_NIT4__nitrilase 4
256057_at	476.153	1.6977	0.0461	At1g07180	ATNDI1_NDA1__alternative NAD(P)H dehydrogenase 1
252441_at	481.189	1.6786	0.0471	At3g46780	PTAC16__plastid transcriptionally active 16
258184_at	483.629	1.6841	0.0478	At3g21510	AHP1__histidine-containing phosphotransmitter 1
256061_at	484.206	1.6607	0.0478	At1g07040
262607_at	485.848	1.6765	0.0482	At1g13990
264615_at	491.073	1.6436	0.0494	At1g04590
248615_at	492.116	1.6967	0.0495	At5g49570	AtPNG1_PNG1__peptide-N-glycanase 1
260983_at	492.825	1.6487	0.0495	At1g53560	Ribosomal protein L18ae family
252421_at	493.379	1.661	0.0495	At3g47540	Chitinase family protein
251903_at	494.8	1.6757	0.0497	At3g54120	Reticulon family protein
256324_at	495.305	1.7099	0.0497	At1g66760	MATE efflux family protein
259783_at	497.544	1.7695	0.05	At1g29510	SAUR67__SAUR-like auxin-responsive protein family
