# Supplementary material for: Transcriptome analysis uncovers Arabidopsis F-BOX STRESS INDUCED 1 as a regulator of jasmonic acid and abscisic acid stress gene expression
Source: BMC Genomics. 2017 Jul 17;18:533. doi: 10.1186/s12864-017-3864-6 (PMC5512810; doi:10.1186/s12864-017-3864-6)
Supplement: Supplementary file 8 — 254 genes more highly expressed in fbs1–1. (XLSX 67 kb) [file 12864_2017_3864_MOESM8_ESM.xlsx]

## Sheet: fbs1_UP
Probeset ID	RP/Rsum	FC:(class1/class2)	pfp	AGI Number	Annotation
245865_at	1	0.024	0	NA
264899_at	2.2894	0.0372	0	At1g23130	Polyketide cyclase/dehydrase and lipid transport superfamily protein
262206_at	2.6207	0.0444	0	At2g01090	Ubiquinol-cytochrome C reductase hinge protein
262421_at	5.5003	0.0792	0	At1g50290
263133_at	6.4544	0.0885	0	At1g78450	SOUL heme-binding family protein
251677_at	7.4264	0.095	0	At3g56980	BHLH039_ORG3_bHLH39__basic helix-loop-helix (bHLH) DNA-binding superfamily protein
262458_at	11.9012	0.1342	0.0014	At1g11280	S-locus lectin protein kinase family protein
252325_at	13.2361	0.1456	0.0012	At3g48560	AHAS_ALS_CSR1_IMR1_TZP5__chlorsulfuron/imidazolinone resistant 1
254510_at	15.4053	0.1568	0.0011	At4g20210	TPS08__Terpenoid cyclases/Protein prenyltransferases superfamily protein
261684_at	19.6401	0.1663	0.001	At1g47400
257008_at	21.2586	0.1788	0.0009	At3g14210	ESM1__epithiospecifier modifier 1
263063_s_at	24.432	0.1943	0.0008	At2g18140 At2g18150	Peroxidase superfamily proteinPeroxidase superfamily protein
263098_at	25.4668	0.1943	0.0008	At2g16005	MD-2-related lipid recognition domain-containing protein
264885_s_at	25.7288	0.2143	0.0007	At1g61180 At1g61190 At1g61300 At1g61310	LRR and NB-ARC domains-containing disease resistance proteinLRR and NB-ARC domains-containing disease resistance proteinLRR and NB-ARC domains-containing disease resistance proteinLRR and NB-ARC domains-containing disease resistance protein
261157_at	28.2349	0.2127	0.0007	At1g34510	Peroxidase superfamily protein
246228_at	28.5359	0.2286	0.0006	At4g36430	Peroxidase superfamily protein
253344_at	30.4401	0.2455	0.0012	At4g33550	Bifunctional inhibitor/lipid-transfer protein/seed storage 2S albumin superfamily protein
259264_at	30.7104	0.2421	0.0011	At3g01260	Galactose mutarotase-like superfamily protein
260317_at	32.7597	0.2396	0.0011	At1g63800	UBC5__ubiquitin-conjugating enzyme 5
259658_at	34.0204	0.2497	0.001	At1g55370	NDF5__NDH-dependent cyclic electron flow 5
248732_at	34.3824	0.2517	0.001	At5g48070	ATXTH20_XTH20__xyloglucan endotransglucosylase/hydrolase 20
263192_at	34.7794	0.2488	0.0009	At1g36160	ACC1_AT-ACC1_EMB22_GK_GSD1_PAS3_SFR3__acetyl-CoA carboxylase 1
248048_at	34.8685	0.2306	0.0009	At5g56080	ATNAS2_NAS2__nicotianamine synthase 2
254447_at	36.4383	0.2617	0.0008	At4g20860	FAD-binding Berberine family protein
256779_at	37.4169	0.2515	0.0008	At3g13784	AtcwINV5_CWINV5__cell wall invertase 5
256617_at	37.9108	0.2505	0.0008	At3g22240
255450_at	38.5738	0.2586	0.0007	At4g02850	phenazine biosynthesis PhzC/PhzF family protein
262830_at	44.2179	0.2792	0.0007	At1g14700	ATPAP3_PAP3__purple acid phosphatase 3
260107_at	46.6635	0.2814	0.0007	At1g66430	pfkB-like carbohydrate kinase family protein
248270_at	47.5675	0.2522	0.0007	At5g53450	ORG1__OBP3-responsive gene 1
247718_at	48.9067	0.2912	0.0006	At5g59310	LTP4__lipid transfer protein 4
253502_at	51.0938	0.2798	0.0006	At4g31940	CYP82C4__cytochrome P450, family 82, subfamily C, polypeptide 4
255981_at	51.9709	0.3057	0.0006	At1g34020	Nucleotide-sugar transporter family protein
262133_at	52.0414	0.2909	0.0006	At1g78000	SEL1_SULTR1;2__sulfate transporter 1;2
266141_at	53.3505	0.3004	0.0006	At2g02120	LCR70_PDF2.1__Scorpion toxin-like knottin superfamily protein
262644_at	58.0116	0.3127	0.0006	At1g62710	BETA-VPE_BETAVPE__beta vacuolar processing enzyme
247717_at	59.0538	0.3126	0.0005	At5g59320	LTP3__lipid transfer protein 3
251346_at	61.809	0.3127	0.0005	At3g60980	Tetratricopeptide repeat (TPR)-like superfamily protein
247988_at	62.1667	0.3249	0.0005	At5g56910	Proteinase inhibitor I25, cystatin, conserved region
257062_at	62.8258	0.3255	0.0005	At3g18290	BTS_EMB2454__zinc finger protein-related
252166_at	63.0165	0.3277	0.0005	At3g50500	SNRK2-2_SNRK2.2_SPK-2-2_SRK2D__SNF1-related protein kinase 2.2
264217_at	63.8234	0.2378	0.0005	At1g60190	AtPUB19_PUB19__ARM repeat superfamily protein
261247_at	65.2881	0.2821	0.0007	At1g20070
248579_at	66.4457	0.3316	0.0007	At5g49880	AtMAD1_MAD1_NES1__mitotic checkpoint family protein
253957_at	68.1246	0.3437	0.0009	At4g26320	AGP13__arabinogalactan protein 13
252345_at	68.6942	0.2755	0.0009	At3g48640
253096_at	68.9482	0.3272	0.0009	At4g37330	CYP81D4__cytochrome P450, family 81, subfamily D, polypeptide 4
250158_at	71.5262	0.3168	0.0008	At5g15190
254343_at	76.8386	0.3348	0.0008	At4g21990	APR3_ATAPR3_PRH-26_PRH26__APS reductase 3
252291_s_at	77.9816	0.3618	0.001	At3g49110 At3g49120	ATPCA_ATPRX33_PRX33_PRXCA__peroxidase CAATPCB_ATPERX34_PERX34_PRX34_PRXCB__peroxidase CB
264821_at	80.8211	0.345	0.001	At1g03470	NET3A__Kinase interacting (KIP1-like) family protein
260408_at	84.1623	0.3527	0.0013	At1g69880	ATH8_TH8__thioredoxin H-type 8
258498_at	84.6156	0.3488	0.0013	At3g02480	Late embryogenesis abundant protein (LEA) family protein
254907_at	84.7029	0.3685	0.0013	At4g11190	Disease resistance-responsive (dirigent-like protein) family protein
252170_at	86.8074	0.3543	0.0013	At3g50480	HR4__homolog of RPW8 4
265109_s_at	87.0697	0.3696	0.0012	At1g62630 At1g63360	Disease resistance protein (CC-NBS-LRR class) familyDisease resistance protein (CC-NBS-LRR class) family
262373_at	87.0878	0.3303	0.0012	At1g73120
256100_at	89.3252	0.3647	0.0014	At1g13750	Purple acid phosphatases superfamily protein
259443_at	91.1729	0.3713	0.0017	At1g02360	Chitinase family protein
258321_at	93.9083	0.3748	0.0017	At3g22840	ELIP_ELIP1__Chlorophyll A-B binding family protein
251668_at	95.3551	0.3864	0.0016	At3g57010	Calcium-dependent phosphotriesterase superfamily protein
247814_at	96.6787	0.3759	0.0016	At5g58310	ATMES18_MES18__methyl esterase 18
255284_at	101.366	0.3961	0.0017	At4g04610	APR_APR1_ATAPR1_PRH19__APS reductase 1
255899_at	101.864	0.3946	0.0017	At1g17970	RING/U-box superfamily protein
254234_at	102.885	0.3731	0.002	At4g23680	Polyketide cyclase/dehydrase and lipid transport superfamily protein
260502_at	103.844	0.3947	0.0021	At1g47270	AtTLP6_TLP6__tubby like protein 6
267307_at	106.322	0.3953	0.0024	At2g30210	LAC3__laccase 3
247600_at	107.54	0.3971	0.0025	At5g60890	ATMYB34_ATR1_MYB34__myb domain protein 34
248729_at	110.714	0.4011	0.0026	At5g48010	AtTHAS1_THAS_THAS1__thalianol synthase 1
252712_at	111.04	0.4054	0.0026	At3g43800	ATGSTU27_GSTU27__glutathione S-transferase tau 27
253052_at	111.152	0.4053	0.0025	At4g37310	CYP81H1__cytochrome P450, family 81, subfamily H, polypeptide 1
263593_at	116.132	0.4125	0.0028	At2g01860	EMB975__Tetratricopeptide repeat (TPR)-like superfamily protein
265083_at	116.559	0.4055	0.0032	At1g03820
250828_at	116.685	0.3839	0.0031	At5g05250
258151_at	118.519	0.4066	0.0033	At3g18080	BGLU44__B-S glucosidase 44
259968_at	123.408	0.4122	0.0037	At1g76530	PILS4__Auxin efflux carrier family protein
246633_at	124.509	0.4164	0.0036	At1g29720	Leucine-rich repeat transmembrane protein kinase
265918_at	124.521	0.4219	0.0036	At2g15090	KCS8__3-ketoacyl-CoA synthase 8
260943_at	126.156	0.4182	0.0038	At1g45145	ATH5_ATTRX5_LIV1_TRX-h5_TRX5__thioredoxin H-type 5
247091_at	126.468	0.427	0.0038	At5g66390	PRX72__Peroxidase superfamily protein
247327_at	127.363	0.4267	0.0038	At5g64120	AtPRX71_PRX71__Peroxidase superfamily protein
245692_at	129.217	0.3641	0.0038	At5g04150	BHLH101__basic helix-loop-helix (bHLH) DNA-binding superfamily protein
257132_at	131.58	0.432	0.0037	At3g20230	Ribosomal L18p/L5e family protein
263985_at	132.804	0.3941	0.0037	At2g42750	DJC77__DNAJ heat shock N-terminal domain-containing protein
266154_at	137.136	0.4224	0.0039	At2g12190	Cytochrome P450 superfamily protein
248250_at	137.69	0.4337	0.0038	At5g53130	ATCNGC1_CNGC1__cyclic nucleotide gated channel 1
257135_at	137.749	0.3751	0.0038	At3g12900	2-oxoglutarate (2OG) and Fe(II)-dependent oxygenase superfamily protein
255302_at	137.969	0.4235	0.0038	At4g04830	ATMSRB5_MSRB5__methionine sulfoxide reductase B5
261975_at	139.896	0.42	0.0037	At1g64640	AtENODL8_ENODL8__early nodulin-like protein 8
250248_at	146.489	0.4202	0.0038	At5g13740	ZIF1__zinc induced facilitator 1
254226_at	147.337	0.4374	0.0038	At4g23690	AtDIR6_DIR6__Disease resistance-responsive (dirigent-like protein) family protein
249046_at	148.588	0.437	0.0039	At5g44400	FAD-binding Berberine family protein
266770_at	151.101	0.4486	0.004	At2g03090	ATEXP15_ATEXPA15_ATHEXP ALPHA 1.3_EXP15_EXPA15__expansin A15
262533_at	152.127	0.4309	0.0041	At1g17090
264213_at	154.812	0.4495	0.0046	At1g65390	ATPP2-A5_PP2-A5__phloem protein 2 A5
249459_at	156.829	0.4485	0.0048	At5g39580	Peroxidase superfamily protein
258923_at	157.481	0.4416	0.0048	At3g10450	SCPL7__serine carboxypeptidase-like 7
254333_at	168.979	0.4532	0.0057	At4g22753	ATSMO1-3_SMO1-3__sterol 4-alpha methyl oxidase 1-3
252502_at	169.3	0.4637	0.0057	At3g46900	COPT2__copper transporter 2
248610_at	177.211	0.4582	0.0062	At5g49500	Signal recognition particle, SRP54 subunit protein
258675_at	178.776	0.4711	0.0062	At3g08770	LTP6__lipid transfer protein 6
263603_at	179.002	0.4677	0.0062	At2g16340
256071_at	179.207	0.4701	0.0061	At1g13640	Phosphatidylinositol 3- and 4-kinase family protein
257679_at	181.597	0.4433	0.0066	At3g20470	ATGRP-5_ATGRP5_GRP-5_GRP5__glycine-rich protein 5
262840_at	182.006	0.4752	0.0066	At1g14900	HMGA__high mobility group A
246394_at	183.458	0.4652	0.0066	At1g58160	JAX1__Mannose-binding lectin superfamily protein
247001_at	183.616	0.4535	0.0065	At5g67330	ATNRAMP4_NRAMP4__natural resistance associated macrophage protein 4
253332_at	185.667	0.4547	0.0067	At4g33420	Peroxidase superfamily protein
261930_at	187.692	0.4722	0.007	At1g22440	Zinc-binding alcohol dehydrogenase family protein
248560_at	191.792	0.4819	0.0075	At5g49970	ATPPOX_PDX3_PPOX__pyridoxin (pyrodoxamine) 5'-phosphate oxidase
267459_at	192.039	0.464	0.0074	At2g33850
251625_at	193.231	0.4022	0.0076	At3g57260	AtBG2_AtPR2_BG2_BGL2_PR-2_PR2__beta-1,3-glucanase 2
252374_at	195.787	0.4806	0.0076	At3g48100	ARR5_ATRR2_IBC6_RR5__response regulator 5
264270_at	199.714	0.4821	0.0082	At1g60260	BGLU5__beta glucosidase 5
249752_at	202.662	0.4479	0.0086	At5g24660	LSU2__response to low sulfur 2
252622_at	204.247	0.4861	0.0088	At3g45310	Cysteine proteinases superfamily protein
258075_at	205.661	0.4728	0.0088	At3g25900	ATHMT-1_HMT-1__Homocysteine S-methyltransferase family protein
245793_at	205.704	0.4622	0.0088	At1g32220	NAD(P)-binding Rossmann-fold superfamily protein
260353_at	206.735	0.4765	0.0089	At1g69230	SP1L2__SPIRAL1-like2
253530_at	207.935	0.4794	0.0088	At4g31530	NAD(P)-binding Rossmann-fold superfamily protein
256902_s_at	208.892	0.481	0.0088	At3g23910 At3g24255	RNA-directed DNA polymerase (reverse transcriptase)-related family protein
261322_at	209.619	0.4872	0.0089	At1g44750	ATPUP11_PUP11__purine permease 11
254437_s_at	210.037	0.487	0.0088	At3g06433
254388_at	213.024	0.4907	0.0092	At4g21860	MSRB2__methionine sulfoxide reductase B 2
256376_s_at	213.553	0.4611	0.0092	At1g66690 At1g66700	S-adenosyl-L-methionine-dependent methyltransferases superfamily proteinPXMT1__S-adenosyl-L-methionine-dependent methyltransferases superfamily protein
256353_at	218.235	0.4945	0.0097	At1g55000	peptidoglycan-binding LysM domain-containing protein
260556_at	223.052	0.4316	0.0104	At2g43620	Chitinase family protein
256880_at	227.27	0.4985	0.0109	At3g26450	Polyketide cyclase/dehydrase and lipid transport superfamily protein
255070_at	228.884	0.4962	0.0109	At4g09020	ATISA3_ISA3__isoamylase 3
246580_at	229.112	0.4764	0.0108	At1g31770	ABCG14_AtABCG14__ATP-binding cassette 14
257832_at	231.802	0.5029	0.0115	At3g26740	CCL__CCR-like
258323_at	233.846	0.4932	0.0117	At3g22750	Protein kinase superfamily protein
254596_at	239.137	0.5024	0.0128	At4g18975	Pentatricopeptide repeat (PPR) superfamily protein
261428_at	240.133	0.5082	0.0131	At1g18870	ATICS2_ICS2__isochorismate synthase 2
267008_at	240.896	0.506	0.013	At2g39350	ABCG1__ABC-2 type transporter family protein
258501_at	241.61	0.5106	0.0129	At3g06780	glycine-rich protein
260913_at	242.929	0.5076	0.0131	At1g02500	AtSAM1_MAT1_METK1_SAM-1_SAM1__S-adenosylmethionine synthetase 1
254415_at	245.11	0.5071	0.0133	At4g21326	ATSBT3.12_SBT3.12__subtilase 3.12
261224_at	247.754	0.5127	0.0137	At1g20160	ATSBT5.2__Subtilisin-like serine endopeptidase family protein
252189_at	249.808	0.5128	0.0139	At3g50070	CYCD3;3__CYCLIN D3;3
264577_at	252.453	0.5139	0.0144	At1g05260	RCI3_RCI3A__Peroxidase superfamily protein
262962_at	253.073	0.5079	0.0146	At1g54340	ICDH__isocitrate dehydrogenase
261301_at	254.317	0.4959	0.0146	At1g48570	zinc finger (Ran-binding) family protein
264636_at	255.339	0.4853	0.0146	At1g65490
258263_at	258.396	0.508	0.0148	At3g15780
265895_at	260.688	0.5171	0.015	At2g15000
247914_at	265.894	0.5	0.0161	At5g57540	AtXTH13_XTH13__xyloglucan endotransglucosylase/hydrolase 13
247268_at	267.977	0.512	0.0164	At5g64080	AtXYP1_XYP1__Bifunctional inhibitor/lipid-transfer protein/seed storage 2S albumin superfamily protein
263126_at	268.088	0.501	0.0164	At1g78460	SOUL heme-binding family protein
266965_at	273.896	0.5027	0.0171	At2g39510	UMAMIT14__nodulin MtN21 /EamA-like transporter family protein
256877_at	274.721	0.4988	0.0172	At3g26470	Powdery mildew resistance protein, RPW8 domain
249848_at	274.937	0.5248	0.017	At5g23220	NIC3__nicotinamidase 3
257112_at	275.18	0.5202	0.0169	At3g20120	CYP705A21__cytochrome P450, family 705, subfamily A, polypeptide 21
255595_at	278.613	0.5245	0.0174	At4g01700	Chitinase family protein
264635_at	285.09	0.5176	0.0183	At1g65500
248835_at	289.006	0.5325	0.0188	At5g47250	LRR and NB-ARC domains-containing disease resistance protein
248295_at	290.377	0.5251	0.019	At5g53070	Ribosomal protein L9/RNase H1
253270_at	292.529	0.502	0.0191	At4g34160	CYCD3_CYCD3;1__CYCLIN D3;1
258071_s_at	293.377	0.5213	0.019	At3g26070 At3g26080	Plastid-lipid associated protein PAP / fibrillin family proteinplastid-lipid associated protein PAP / fibrillin family protein
248150_at	293.839	0.532	0.0191	At5g54670	ATK3_KATC__kinesin 3
267389_at	294.396	0.5116	0.019	At2g44460	BGLU28__beta glucosidase 28
267590_at	294.513	0.5238	0.019	At2g39700	ATEXP4_ATEXPA4_ATHEXP ALPHA 1.6_EXPA4__expansin A4
260938_at	295.081	0.5082	0.0189	At1g45170
252168_at	296.839	0.5321	0.0191	At3g50440	ATMES10_MES10__methyl esterase 10
261609_at	299.541	0.5292	0.0194	At1g49740	PLC-like phosphodiesterases superfamily protein
254235_at	301.854	0.5107	0.0202	At4g23750	CRF2_TMO3__cytokinin response factor 2
256866_at	302.161	0.5239	0.0202	At3g26380	Melibiase family protein
267266_at	303.747	0.5315	0.0204	At2g23150	ATNRAMP3_NRAMP3__natural resistance-associated macrophage protein 3
252563_at	305.256	0.5028	0.0204	At3g45970	ATEXLA1_ATEXPL1_ATHEXP BETA 2.1_EXLA1_EXPL1__expansin-like A1
262920_at	305.893	0.5326	0.0205	At1g79500	AtkdsA1__Aldolase-type TIM barrel family protein
253753_at	306.709	0.541	0.0205	At4g29030	Putative membrane lipoprotein
253416_at	309.409	0.4579	0.0208	At4g33070	AtPDC1_PDC1__Thiamine pyrophosphate dependent pyruvate decarboxylase family protein
256878_at	311.701	0.5283	0.0208	At3g26460	Polyketide cyclase/dehydrase and lipid transport superfamily protein
251720_at	311.91	0.5409	0.0207	At3g56160	Sodium Bile acid symporter family
265483_at	317.893	0.5395	0.0217	At2g15790	CYP40_SQN__peptidyl-prolyl cis-trans isomerase / cyclophilin-40 (CYP40) / rotamase
251928_at	318.044	0.5243	0.0216	At3g53980	Bifunctional inhibitor/lipid-transfer protein/seed storage 2S albumin superfamily protein
250764_at	319.492	0.534	0.0219	At5g05960	Bifunctional inhibitor/lipid-transfer protein/seed storage 2S albumin superfamily protein
255517_at	319.98	0.5054	0.0219	At4g02290	AtGH9B13_GH9B13__glycosyl hydrolase 9B13
252213_at	322.053	0.547	0.0219	At3g50210	2-oxoglutarate (2OG) and Fe(II)-dependent oxygenase superfamily protein
254475_at	323.149	0.5494	0.0219	At4g20440	smB__small nuclear ribonucleoprotein associated protein B
260668_at	323.702	0.4675	0.0218	At1g19530
256881_at	328.533	0.5513	0.0229	At3g26410	AtTRM11_TRM11__methyltransferases;nucleic acid binding
254298_at	332.637	0.5512	0.0236	At4g22890	PGR5-LIKE A__PGR5-LIKE A
259415_at	333.436	0.5388	0.0235	At1g02330
257510_at	336.752	0.5461	0.0242	At1g55360	Protein of Unknown Function (DUF239)
259632_at	341.13	0.5441	0.0247	At1g56430	ATNAS4_NAS4__nicotianamine synthase 4
258067_at	344.129	0.5403	0.0252	At3g25980	AtMAD2_MAD2__DNA-binding HORMA family protein
245982_at	346.622	0.5202	0.0258	At5g13170	AtSWEET15_SAG29_SWEET15__senescence-associated gene 29
262608_at	347.16	0.5261	0.0257	At1g14120	2-oxoglutarate (2OG) and Fe(II)-dependent oxygenase superfamily protein
266415_at	351.257	0.5441	0.0265	At2g38530	LP2_LTP2_cdf3__lipid transfer protein 2
255447_at	352.678	0.5465	0.0265	At4g02790	EMB3129__GTP-binding family protein
256252_at	357.511	0.5205	0.0277	At3g11340	UGT76B1__UDP-Glycosyltransferase superfamily protein
253041_at	358.77	0.5602	0.028	At4g37870	PCK1_PEPCK__phosphoenolpyruvate carboxykinase 1
262448_at	360.027	0.5379	0.0281	At1g49450	Transducin/WD40 repeat-like superfamily protein
265656_at	363.1	0.5633	0.0288	At2g13820	AtXYP2_XYP2__Bifunctional inhibitor/lipid-transfer protein/seed storage 2S albumin superfamily protein
266033_at	363.761	0.5503	0.0287	At2g05830	MTI1__NagB/RpiA/CoA transferase-like superfamily protein
258207_at	364.738	0.5463	0.0286	At3g14050	AT-RSH2_ATRSH2_RSH2__RELA/SPOT homolog 2
248309_at	366.038	0.5496	0.0289	At5g52540	Protein of unknown function (DUF819)
258551_at	367.284	0.5475	0.029	At3g06890
256243_at	367.498	0.5257	0.0289	At3g12500	ATHCHIB_B-CHI_CHI-B_HCHIB_PR-3_PR3__basic chitinase
256007_at	367.929	0.5521	0.0289	At1g34065	SAMC2__S-adenosylmethionine carrier 2
260636_at	369.212	0.56	0.0291	At1g62430	ATCDS1_CDS1__CDP-diacylglycerol synthase 1
261177_at	373.739	0.5399	0.0297	At1g04770	Tetratricopeptide repeat (TPR)-like superfamily protein
252169_at	374.186	0.5587	0.0296	At3g50520	Phosphoglycerate mutase family protein
254718_at	375.125	0.5644	0.0297	At4g13580	Disease resistance-responsive (dirigent-like protein) family protein
247486_at	376.373	0.5692	0.03	At5g62140
264931_at	377.087	0.567	0.0299	At1g60590	Pectin lyase-like superfamily protein
262313_at	378.003	0.5558	0.03	At1g70900
260595_at	379.731	0.5539	0.0301	At1g55890	Tetratricopeptide repeat (TPR)-like superfamily protein
251849_at	381.932	0.5702	0.0306	At3g54610	BGT_GCN5_HAC3_HAG01_HAG1_HAT1__histone acetyltransferase of the GNAT family 1
257805_at	383.149	0.5431	0.0308	At3g18830	ATPLT5_ATPMT5_PMT5__polyol/monosaccharide transporter 5
253411_at	392.462	0.5701	0.0333	At4g32980	ATH1__homeobox gene 1
253097_at	392.678	0.5558	0.0333	At4g37320	CYP81D5__cytochrome P450, family 81, subfamily D, polypeptide 5
266202_at	396.071	0.5606	0.034	At2g02400	NAD(P)-binding Rossmann-fold superfamily protein
264107_s_at	401.584	0.5646	0.0353	At2g13790 At2g13800	ATSERK4_BAK7_BKK1_SERK4__somatic embryogenesis receptor-like kinase 4ATSERK5_BAK8_SERK5__somatic embryogenesis receptor-like kinase 5
251982_at	403.294	0.5581	0.0356	At3g53190	Pectin lyase-like superfamily protein
252427_at	403.667	0.515	0.0356	At3g47640	PYE__basic helix-loop-helix (bHLH) DNA-binding superfamily protein
261500_at	404.079	0.5522	0.0355	At1g28400
259466_at	404.431	0.5579	0.0354	At1g19050	ARR7__response regulator 7
264277_at	408.634	0.5659	0.0363	At1g60390	PG1__polygalacturonase 1
262780_at	409.438	0.5684	0.0363	At1g13090	CYP71B28__cytochrome P450, family 71, subfamily B, polypeptide 28
250408_at	410.946	0.5442	0.0366	At5g10930	CIPK5_SnRK3.24__CBL-interacting protein kinase 5
251293_at	411.723	0.5403	0.0365	At3g61930
266711_at	413.547	0.5612	0.0366	At2g46740	AtGulLO5_GulLO5__D-arabinono-1,4-lactone oxidase family protein
259308_at	416.551	0.5719	0.0375	At3g05180	GDSL-like Lipase/Acylhydrolase superfamily protein
254606_at	423.326	0.5569	0.0391	At4g19030	AT-NLM1_ATNLM1_NIP1;1_NLM1__NOD26-like major intrinsic protein 1
257066_at	424.667	0.5685	0.0393	At3g18280	Bifunctional inhibitor/lipid-transfer protein/seed storage 2S albumin superfamily protein
262651_at	425.328	0.5767	0.0395	At1g14100	FUT8__fucosyltransferase 8
259878_at	425.38	0.5706	0.0393	At1g76790	IGMT5__O-methyltransferase family protein
257667_at	430.79	0.5619	0.0406	At3g20440	BE1_EMB2729__Alpha amylase family protein
264685_at	432.563	0.5575	0.0409	At1g65610	ATGH9A2_KOR2__Six-hairpin glycosidases superfamily protein
253010_at	435.579	0.5864	0.0416	At4g37750	ANT_CKC_CKC1_DRG__Integrase-type DNA-binding superfamily protein
247337_at	436.36	0.5487	0.0417	At5g63660	LCR74_PDF2.5__Scorpion toxin-like knottin superfamily protein
262582_at	437.337	0.5723	0.0418	At1g15410	aspartate-glutamate racemase family
247210_at	443.305	0.5903	0.0428	At5g65020	ANNAT2_AtANN2__annexin 2
262128_at	443.314	0.5377	0.0426	At1g52690	LEA7__Late embryogenesis abundant protein (LEA) family protein
255782_at	447.389	0.5808	0.0436	At1g19850	ARF5_IAA24_MP__Transcriptional factor B3 family protein / auxin-responsive factor AUX/IAA-related
261379_at	449.029	0.5837	0.0437	At1g18720	Protein of unknown function (DUF962)
260696_at	449.582	0.5831	0.0435	At1g32520
262880_at	452.728	0.5929	0.0444	At1g64880	Ribosomal protein S5 family protein
265894_at	455.406	0.5636	0.0448	At2g15050	LTP_LTP7__lipid transfer protein
256613_at	457.133	0.5896	0.0452	At3g29290	emb2076__Pentatricopeptide repeat (PPR) superfamily protein
251464_at	458.995	0.5854	0.0454	At3g59380	ATFTA_FTA_PFT/PGGT-IALPHA_PLP__farnesyltransferase A
264898_at	460.9	0.5712	0.0459	At1g23205	Plant invertase/pectin methylesterase inhibitor superfamily protein
259432_at	461.192	0.5153	0.0458	At1g01520	ASG4__Homeodomain-like superfamily protein
252480_at	465.522	0.5874	0.0469	At3g46580	ATMBD5_MBD05_MBD5__methyl-CPG-binding domain protein 5
254387_at	467.079	0.5478	0.0472	At4g21850	ATMSRB9_MSRB9__methionine sulfoxide reductase B9
258059_at	468.003	0.5906	0.0472	At3g29035	ANAC059_ATNAC3_NAC3_ORS1__NAC domain containing protein 3
257217_at	468.277	0.5839	0.0471	At3g14940	ATPPC3_PPC3__phosphoenolpyruvate carboxylase 3
265119_at	470.425	0.5837	0.0472	At1g62570	FMO GS-OX4__flavin-monooxygenase glucosinolate S-oxygenase 4
253629_at	472.003	0.5953	0.0476	At4g30450	glycine-rich protein
255933_at	473.793	0.5856	0.0483	At1g12750	ATRBL6_RBL6__RHOMBOID-like protein 6
263207_at	476.969	0.5859	0.0488	At1g10550	XET_XTH33__xyloglucan:xyloglucosyl transferase 33
260758_at	478.682	0.5874	0.049	At1g48930	AtGH9C1_GH9C1__glycosyl hydrolase 9C1
